# Supplementary material for: Single crystal elasticity of natural topaz at high-temperatures
Source: Sci Rep. 2018 Jan 22;8:1372. doi: 10.1038/s41598-017-17856-3 (PMC5778148; doi:10.1038/s41598-017-17856-3)
Supplement: Supplementary file 2 — Supplementary Tables ST1–4 [file 41598_2017_17856_MOESM2_ESM.xlsx]

## Sheet: Table ST1a
	Supplementary Table 1a:
	Measured mechanical vibration spectra at room temperature (fobs), calculated mode frequencies (fcalc), residual (Df), df/dCij, and the corresponding modes
	n	fobs	fcalc	Df	df/dC11	df/dC22	df/dC33	df/dC23	df/dC13	df/dC12	df/dC44	df/dC55	df/dC66	Modes
		[MHz]	[MHz]	[%]
	1	0.8845	0.8836	-0.1	0.01	0.01	0	0	0	-0.01	0.6	0.38	0.01	Torsion
	2	1.0919	1.092	0.01	0.1	0.02	0.87	-0.05	-0.17	0.02	0.21	0	0	Flexure Y
	3	1.0997	1.0995	-0.02	0.03	0.06	0.92	-0.12	-0.09	0.03	0	0.17	0	Flexure X
	4	1.336	1.343	0.53	0.03	0.01	0.09	0	-0.02	-0.01	0.9	0	0	Shear X
	5	1.3508	1.3499	-0.07	0.01	0.01	0.04	-0.01	-0.01	0	0.12	0.27	0.57	Torsion
	6	1.3885	1.3893	0.06	0.17	0.03	1.08	-0.1	-0.25	0.05	0	0	0	Dilation
	7	1.4884	1.4894	0.07	0.01	0.03	0.12	-0.03	0	-0.01	0	0.86	0	Shear Y
	8	1.5499	1.5485	-0.09	0.78	0.63	0.02	0.02	-0.03	-0.54	0.07	0.05	0	Flexure Z
	9	1.5758	1.5794	0.23	0.63	0.5	0.36	-0.06	-0.08	-0.36	0.01	0.01	0	Dilation
	10	1.592	1.5839	-0.51	0.04	0.03	0.54	-0.06	-0.07	0.02	0.08	0.01	0.42	Shear Z
	11	1.65	1.6469	-0.19	0.97	0.15	0.02	0.01	-0.04	-0.29	0.04	0	0.13	Flexure Y
	12	1.6667	1.6768	0.61	0.84	0.78	0.01	-0.03	0.03	-0.63	0	0	0	Dilation
	13	1.6876	1.6862	-0.08	0.15	0.91	0.01	-0.02	0	-0.27	0	0.02	0.19	Flexure X
	14	1.7292	1.7348	0.33	0.03	0.03	0.01	0	0	-0.01	0.05	0.04	0.85	Shear Z
	15	1.7486	1.7551	0.37	0.94	0.11	0.05	0.04	-0.13	-0.24	0.2	0.01	0.03	Shear X
	16	1.7705	1.7593	-0.64	0.04	0.04	0.05	0	-0.01	-0.03	0.38	0.4	0.13	Shear Z
	17	1.8667	1.862	-0.25	0.11	0.84	0.02	-0.07	0.03	-0.22	0.02	0.21	0.07	Shear Y
	18	1.9179	1.9171	-0.04	0.35	0.24	0.16	-0.04	-0.11	0.07	0.26	0.06	0.01	Flexure Z
	19	1.9256	1.9203	-0.28	0.46	0.31	0.33	0	-0.18	0	0.06	0.02	0.01	Dilation
	20	1.9867	1.9765	-0.51	0.51	0.67	0.1	-0.1	0.07	-0.28	0.01	0.01	0	Dilation
	21	1.9892	1.9846	-0.23	0.62	0.15	0.23	-0.01	-0.09	-0.21	0.25	0	0.04	Flexure Y
	22	2.0336	2.0256	-0.39	0.42	0.4	0.4	-0.1	-0.1	-0.16	0.03	0.11	0	Flexure Z
	23	2.1011	2.1115	0.49	0.21	0.5	0.23	-0.04	-0.03	-0.21	0	0.28	0.07	Flexure X
	24	2.1103	2.1154	0.24	0.02	0.02	0.12	0	0	-0.01	0.17	0.22	0.46	Torsion
	25	2.123	2.119	-0.19	0.07	0.07	0.28	-0.06	-0.01	0.01	0.63	0	0.02	Flexure Y
	26	2.1379	2.129	-0.42	0.54	0.43	0.1	0.04	-0.04	-0.31	0.12	0.11	0	Flexure Z
	27	2.2029	2.2014	-0.07	0.18	0.14	0.36	-0.02	-0.07	-0.09	0.35	0.09	0.07	Shear X
	28	2.2274	2.2206	-0.3	0.17	0.21	0.21	-0.03	-0.05	-0.11	0.23	0.15	0.21	Shear Y
	29	2.2608	2.2682	0.33	0.08	0.1	0.24	-0.02	-0.07	0.01	0.01	0.61	0.03	Flexure X
	30	2.2719	2.2761	0.19	0.17	0.39	0.61	-0.22	-0.14	0.12	0.07	0.02	0	Flexure Z
	31	2.352	2.3507	-0.05	0.12	0.07	0.27	-0.05	-0.01	-0.01	0.32	0.14	0.16	Shear X
	32	2.3729	2.3729	0	0.11	0.03	0.37	-0.02	-0.06	0	0.08	0.41	0.08	Shear Y
	33	2.4138	2.4223	0.35	0.32	0.49	0.07	-0.01	-0.01	0.11	0.01	0.01	0.02	Dilation
	34	2.5162	2.5102	-0.24	0.15	0.13	0.14	-0.02	-0.03	-0.09	0.38	0.31	0.03	Torsion
	35	2.529	2.5247	-0.17	0.27	0.26	0.11	0	-0.06	-0.14	0.23	0.08	0.26	Flexure X
	36	2.5595	2.5595	0	0.42	0.32	0.06	-0.01	-0.05	-0.19	0.29	0.14	0.02	Dilation
	37	2.5679	2.5656	-0.09	0.34	0.47	0.03	-0.03	0.01	-0.26	0.01	0.03	0.41	Flexure Y
	38	2.5816	2.5904	0.34	0.34	0.3	0.04	-0.02	0.03	-0.22	0.1	0.03	0.4	Flexure X
	39	2.6629	2.6696	0.25	0.15	0.11	0.17	0	-0.05	-0.06	0.09	0.27	0.33	Flexure Y
	40	2.6773	2.6726	-0.17	0.1	0.03	0.49	-0.04	-0.08	0.02	0.14	0.18	0.17	Torsion
	41	2.6798	2.68	0.01	0.31	0.24	0.13	0.05	-0.08	-0.17	0.08	0.06	0.37	Shear X
	42	0	2.6901	0	0.13	0.03	0.15	-0.01	-0.04	0	0.26	0.28	0.2	Shear Z
	43	2.7192	2.7234	0.15	0.28	0.35	0.17	-0.03	0.03	-0.21	0.05	0.07	0.29	Shear Y
	44	2.7592	2.7609	0.06	0.19	0.23	0.4	-0.04	-0.04	-0.14	0.21	0.18	0	Dilation
	45	2.8689	2.8781	0.32	0.05	0.26	0.17	-0.05	0	-0.07	0.51	0.13	0	Flexure Z
	46	2.9265	2.9288	0.08	0.45	0.07	0.53	0	-0.22	-0.07	0.13	0.1	0.02	Shear Y
	47	2.9433	2.9372	-0.21	0.04	0.29	0.3	-0.06	-0.02	-0.04	0.44	0.03	0.03	Flexure Y
	48	2.9583	2.9467	-0.39	0.37	0.37	0.11	-0.04	-0.05	-0.17	0.07	0.06	0.27	Shear Z
	49	2.9649	2.9729	0.27	0.18	0.19	0.47	-0.09	-0.12	0.08	0.14	0.13	0.02	Dilation
	50	2.9862	2.9917	0.19	0.02	0.36	0.67	-0.22	0.01	-0.03	0.13	0.05	0.01	Shear X
	51	2.9998	2.9937	-0.2	0.38	0.05	0.36	-0.03	-0.09	-0.06	0.03	0.33	0.02	Flexure X
	52	3.0335	3.0311	-0.08	0.19	0.08	0.17	-0.01	-0.05	-0.06	0.28	0.14	0.24	Flexure Z
	53	3.0343	3.0377	0.11	0.09	0.06	0.79	-0.01	-0.04	-0.01	0.01	0.12	0	Flexure Z
	54	3.0418	3.0525	0.35	0.26	0.17	0.22	-0.01	-0.12	-0.03	0.28	0.22	0.02	Shear Y
	55	3.0747	3.0751	0.01	0.09	0.16	0.2	-0.02	-0.03	-0.04	0.09	0.23	0.33	Dilation

## Sheet: Table ST1b
		Supplementary Table 1b:
		Measured mechanical resonance specta and corresponding vibrational modes. Heating and cooling cycles are indicated in the header
		The mode frequencies are in MHz, temperatures are in K.
			Heating								Cooling
		n	293	373	473	573	673	773	873	973	873	773	673	573	473	295
		1	0.8845	0.8809	0.8761	0.8709	0.8657	0	0.8546	0.849	0.8542	-	0.8655	0.8709	0.876	0.8843
		2	1.0919	1.0887	1.0842	1.0793	1.0741	1.0688	1.0632	1.0573	1.0629	1.0687	1.0742	1.0795	1.0844	1.0919
		3	1.0997	1.0963	1.0918	1.0871	1.0821	1.0773	1.0721	1.0666	1.0713	1.077	1.082	1.0872	1.0921	1.0995
		4	1.336	1.3309	1.324	1.3167	1.3091	1.3012	1.2931	1.2847	1.2929	1.301	1.309	1.3167	1.3241	1.3359
		5	1.3508	1.3461	1.3397	1.3327	1.3254	1.3182	1.3104	1.3025	1.3098	1.3178	1.3253	1.3328	1.3397	1.3508
		6	1.3885	1.3849	1.3798	1.3742	1.3681	1.3619	1.3552	1.3482	1.3549	1.3616	1.368	1.3743	1.3799	1.3884
		7	1.4884	1.4826	1.4747	1.4662	1.4575	1.4488	1.4396	1.4302	1.4392	1.4485	1.4574	1.4664	1.4748	1.4883
		8	1.5499	1.5479	1.5451	1.5419	1.5388	1.5357	1.5321	1.5281	1.5317	1.5356	1.539	1.5425	1.5454	1.5498
		9	1.5758	1.5722	1.5671	1.561	1.5544	1.5474	1.5397	1.5315	1.5394	1.5473	1.5547	1.5616	1.5675	1.5762
		10	1.592	1.5884	1.5838	1.5787	1.574	1.5696	1.5645	1.5594	1.5634	1.5684	1.5733	1.5785	1.5834	1.5914
		11	1.65	1.648	1.6449	1.6412	1.6376	1.6335	1.629	1.624	1.6288	1.6334	1.6376	1.6416	1.645	1.6499
		12	1.6667	1.6649	1.6625	1.6596	1.6563	1.6526	1.6483	1.6434	1.6481	1.6524	1.6562	1.6596	1.6625	1.6666
		13	1.6876	1.6845	1.6802	1.6754	1.6703	1.665	1.6594	1.6535	1.6592	1.6647	1.6701	1.6753	1.6801	1.6875
		14	1.7292	1.7239	1.7166	1.7084	1.7005	1.6923	1.6839	1.6754	1.6836	1.6919	1.7003	1.7086	1.7165	1.7291
		15	1.7486	1.744	1.737	1.7287	1.7199	1.7103	1.7002	1.6895	1.6995	1.7097	1.7194	1.7287	1.7368	1.7484
		16	1.7705	1.7657	1.7594	1.7529	1.7472	1.7413	1.7352	1.7286	1.7351	1.7415	1.7476	1.7537	1.7598	1.7705
		17	1.8667	1.8624	1.8565	1.85	1.8433	1.8364	1.8292	1.8216	1.8287	1.8359	1.843	1.8499	1.8563	1.8665
		18	1.9179	1.9134	1.9069	1.8997	1.8923	1.8846	1.8764	1.8677	1.8761	1.8844	1.8924	1.9	1.907	1.9179
		19	1.9256	1.922	1.9167	1.9105	1.9042	1.8974	1.8901	1.8823	1.8896	1.8972	1.9042	1.9109	1.9168	1.9257
		20	1.9867	1.9841	1.9797	1.973	1.9665	1.9596	1.9519	1.9437	1.9512	1.959	1.9664	1.9734	1.9796	1.9866
		21	1.9892	1.9853	1.9804	1.9762	1.9719	1.9673	1.9624	1.9572	1.9622	1.9671	1.9718	1.9763	1.9803	1.9891
		22	2.0336	2.0291	2.023	2.0163	2.0092	2.002	1.994	1.9856	1.9932	2.0011	2.0086	2.0162	2.0229	2.0333
		23	2.1011	2.094	2.0843	2.0737	2.0628	2.0516	2.0399	2.0278	2.0395	2.0512	2.0626	2.0738	2.0843	2.101
		24	2.1103	2.1031	2.0936	2.0832	2.0723	2.0611	2.0494	2.0373	2.0493	2.0608	2.0722	2.0832	2.0936	2.1101
		25	2.123	2.1178	2.1106	2.1026	2.0942	2.0855	2.0763	2.0665	2.0758	2.0852	2.0941	2.1028	2.1107	2.123
		26	2.1379	2.1337	2.1277	2.121	2.1142	2.1081	2.1009	2.0933	2.1007	2.1079	2.1149	2.1216	2.1279	2.1378
		27	2.2029	2.1963	2.1871	2.177	2.1666	2.1558	2.1443	2.1323	2.1435	2.155	2.166	2.1768	2.1869	2.2027
		28	2.2274	2.2205	2.2113	2.2014	2.1914	2.1814	2.1707	2.1595	2.1704	2.1811	2.1916	2.2023	2.212	2.2274
		29	2.2608	2.2532	2.2428	2.2315	2.2198	2.2079	2.1954	2.1825	2.195	2.2075	2.2195	2.2317	2.2429	2.2607
		30	2.2719	2.2658	2.2574	2.2482	2.2385	2.2284	2.2177	2.2066	2.2177	2.2281	2.2384	2.2483	2.2575	2.2719
		31	2.352	2.3446	2.3345	2.3235	2.3121	2.3004	2.288	2.2751	2.2872	2.2995	2.3115	2.3234	2.3343	2.3519
		32	2.3729	2.3653	2.3548	2.3433	2.3313	2.3189	2.3058	2.2922	2.3055	2.3185	2.3311	2.3435	2.3549	2.3729
		33	2.4138	2.4099	2.4042	2.3979	2.3913	2.3844	2.377	2.3693	2.3768	2.3841	2.3912	2.398	2.4042	2.4137
		34	2.5162	2.5076	2.4957	2.4827	2.4696	2.456	2.4417	2.4267	2.4409	2.4551	2.4691	2.4828	2.4955	2.516
		35	2.529	2.5219	2.5122	2.5016	2.4906	2.479	2.467	2.4542	2.4669	2.479	2.4907	2.5023	2.5127	2.5289
		36	2.5595	2.5539	2.5462	2.5375	2.5284	2.5189	2.5086	2.4978	2.5086	2.5186	2.5283	2.5376	2.5461	2.5594
		37	2.5679	2.5615	2.5528	2.5434	2.5338	2.5238	2.5134	2.5025	2.5128	2.5233	2.5335	2.5436	2.5529	2.5676
		38	2.5816	2.5754	2.567	2.558	2.5486	2.539	2.5288	2.5183	2.5287	2.5387	2.5485	2.5581	2.5671	2.5815
		39	2.6629	2.6545	2.643	2.6304	2.6172	2.6036	2.5894	2.5746	2.5888	2.603	2.6168	2.6303	2.6428	2.6628
		40	2.6773	2.6678	2.6566	2.6436	2.6298	2.6154	2.6004	2.5848	2.6	2.6149	2.6295	2.6436	2.6566	2.6748
		41	2.6798	2.6688	2.6573	2.6446	2.6313	2.6175	2.6031	2.5881	2.6029	2.6171	2.631	2.6446	2.6573	2.6772
		42	-	2.6714	2.661	2.6504	2.6397	2.6285	2.6166	2.6042	2.6164	2.6281	2.6395	2.6505	2.661	2.6797
		43	2.7192	2.7127	2.7036	2.6938	2.6835	2.6727	2.6614	2.6496	2.6611	2.6724	2.6832	2.6939	2.7037	2.7191
		44	2.7592	2.7514	2.7407	2.729	2.717	2.7047	2.6916	2.678	2.6913	2.7043	2.7169	2.7293	2.7409	2.7591
		45	2.8689	2.8595	2.8467	2.833	2.8188	2.8042	2.7891	2.7733	2.7888	2.8038	2.8185	2.8331	2.8467	2.8689
		46	2.9265	2.9194	2.9094	2.8983	2.8863	2.8737	2.8602	2.846	2.8601	2.8734	2.8861	2.8984	2.9095	2.9265
		47	2.9433	2.9342	2.9217	2.9081	2.894	2.8796	2.8644	2.8486	2.8639	2.879	2.8938	2.9082	2.9217	2.9433
		48	2.9583	2.9512	2.9409	2.9293	2.9167	2.9033	2.8891	2.8741	2.8885	2.9025	2.9159	2.9288	2.9404	2.9579
		49	2.9649	2.9571	2.9464	2.9348	2.9229	2.9106	2.8977	2.8841	2.8969	2.9099	2.9225	2.9349	2.9464	2.9649
		50	2.9861	2.978	2.9667	2.9543	2.9414	2.928	2.914	2.8994	2.9139	2.9277	2.9412	2.9544	2.9667	2.9861
		51	2.9998	2.9919	2.9809	2.9687	2.956	2.9427	2.9286	2.9135	2.9271	2.9413	2.955	2.9683	2.9804	2.9995
		52	3.0335	3.0246	3.0117	2.9977	2.9836	2.969	2.9538	2.9379	2.9536	2.9689	2.9838	2.9987	3.0124	3.0337
		53	3.0342	3.0262	3.0156	3.0039	2.9912	2.9773	2.9622	2.9463	2.962	2.9769	2.991	3.0041	3.0159	3.0341
		54	3.0418	3.0327	3.0204	3.0071	2.9933	2.9796	2.9656	2.9512	2.9659	2.9797	2.9934	3.0074	3.0207	3.0417
		55	3.0747	3.0651	3.052	3.038	3.0237	3.0089	2.9931	2.9777	2.9932	-	3.0235	3.0387	-	-

## Sheet: Table ST2ab
		Supplementary Table 2ab:
		Elastic constant tensor Cij, bulk and shear modulus, (KS, KT, G), heat capacity (CP), bulk and linear compressibilities (b), and compressional and shear sound veolocity (VP, VS) as a function of temperature for the heating and cooling cycle.
		Subscript, P referes to pressure, T refers to temperature, S refers to entropy, a, b, and c refers to the axial directions.
	Heat/cool	T	C11	C22	C33	C23	C13	C12	C44	C55	C66	KS	G	CP29	γ	KT	bS	bT	ba	bb	bc	VP	VS
		[K]	[G Pa]											J/g/K		[GPa]	[10-3/GPa]					[km/s]
	Heating-I	293	286.0(12)	353.4(12)	289.6(13)	83.4(18)	83.7(16)	124.6(12)	110.2(0)	131.9(0)	133.2(1)	166.7(46)	116.4(35)	0.77	1.23(4)	165.5(68)	6.05(12)	6.04(25)	2.14(7)	1.51(7)	2.40(7)	9.56(10)	5.75(9)
		373	286.7(12)	350.5(12)	286.4(13)	81.8(17)	81.1(15)	123.0(11)	108.9(0)	130.4(1)	131.3(1)	164.8(44)	115.5(33)	0.9	1.04(3)	163.5(65)	6.12(12)	6.12(24)	2.14(7)	1.53(7)	2.45(7)	9.53(10)	5.74(9)
		473	284.6(12)	349.3(11)	284.3(12)	81.9(17)	80.1(14)	121.8(11)	107.3(0)	129.3(1)	130.1(1)	163.7(42)	114.6(32)	1.01	0.92(3)	162.3(62)	6.16(12)	6.16(23)	2.16(7)	1.53(7)	2.47(7)	9.5(10)	5.71(9)
		573	284.6(10)	343.4(10)	282.1(11)	79.6(15)	80.8(13)	119.5(9)	106.0 (0)	127.9(1)	128.4(1)	162.1(37)	113.5(28)	1.08	0.86(2)	160.5(55)	6.20(9)	6.23(21)	2.13(6)	1.59(5)	2.48(6)	9.46(9)	5.69(8)
		673	282.8(10)	342.0(10)	279.7(11)	79.9(15)	80.3(13)	118.8(9)	104.8(0)	126.1(1)	127.1(0)	161.3(37)	112.3(28)	1.13	0.82(2)	159.5(55)	6.26(9)	6.27(21)	2.16(6)	1.59(5)	2.51(6)	9.44(9)	5.67(8)
		773	281.5(10)	340.3(10)	277.7(11)	79.8(14)	80.5(13)	118.2(9)	103.3(0)	124.4(1)	125.7(0)	160.6(37)	111.2(28)	1.17	0.79(2)	158.7(55)	6.27(9)	6.30(22)	2.16(6)	1.60(5)	2.51(6)	9.41(9)	5.64(8)
		873	279.9(10)	338.2(10)	275.1(11)	79.5(15)	80.2(13)	117.5(9)	102.1(0)	122.8(1)	124.2(0)	159.6(38)	110(28)	1.19	0.77(2)	157.5(55)	6.30(10)	6.35(22)	2.17(6)	1.60(6)	2.53(6)	9.38(9)	5.62(8)
		973	278.1(11)	336.1(10)	272.4(11)	79.2(15)	79.9(14)	116.6(9)	100.7(0)	121.1(1)	122.8(0)	158.5(39)	108.8(29)	1.21	0.75(2)	156.2(57)	6.37(11)	6.4(23)	2.19(7)	1.62(6)	2.56(7)	9.34(9)	5.59(8)
	Cooling-I	873	279.8(3)	338.3(3)	274.9(4)	79.6(17)	80.2(16)	117.5(8)	102.0(0)	122.7(0)	124.2(0)	159.6(31)	109.9(25)	1.19	0.77(2)	157.5(47)	6.31(9)	6.35(19)	2.17(5)	1.60(5)	2.54(5)	9.38(8)	5.62(7)
		773	281.5(3)	340.2(3)	277.6(4)	79.9(17)	80.5(15)	118.3(7)	103.2(0)	124.3(0)	125.6(0)	160.6(30)	111.1(25)	1.17	0.79(2)	158.7(45)	6.25(8)	6.3(18)	2.15(4)	1.59(5)	2.51(5)	9.41(8)	5.64(7)
		673	282.8(3)	342.0 (3)	279.8(4)	80.0(17)	80.3(15)	118.8(7)	104.8(0)	126.1(0)	127.1(0)	161.3(30)	112.3(25)	1.13	0.82(2)	159.5(46)	6.26(8)	6.27(18)	2.16(4)	1.59(5)	2.51(5)	9.44(8)	5.67(7)
		573	284.7(4)	343.5(3)	282.1(4)	79.7(18)	80.8(16)	119.6(8)	106.1(0)	127.9(0)	128.4(0)	162.2(32)	113.5(26)	1.08	0.86(2)	160.6(48)	6.2(8)	6.23(19)	2.13(5)	1.59(5)	2.48(5)	9.46(8)	5.69(7)
		473	284.6(4)	349.3(3)	284.4(4)	81.9(20)	80.1(18)	121.7(8)	107.3(0)	129.3(0)	130.0 (0)	163.7(35)	114.6(29)	1.01	0.92(2)	162.3(53)	6.17(9)	6.16(20)	2.17(5)	1.54(5)	2.46(5)	9.5(9)	5.71(8)
		295	285.9(4)	353.4(3)	289.6(5)	83.3(21)	83.7(19)	124.5(9)	110.2(0)	131.8(0)	133.1(1)	166.7(38)	116.3(31)	0.78	1.22(3)	165.5(57)	6.05(9)	6.04(21)	2.14(5)	1.51(5)	2.40(5)	9.56(9)	5.75(8)

## Sheet: Table ST2c
		Supplementary Table 2c:
		Temperature derivatives of elastic constants (dCij/dT, dKS/dT, and dKT/dT), sound velocities (dVP/dT, dVS/dT, and compressibility (dbV/dT).
		Units: dCij/dT, dKS/dT, dKT/dT and dG/dT is in GPa/K, dV/dT is in km/s/K, and db/dT is in 1/GPa/K.
		C11	-0.011(1)
		C22	-0.027(1)
		C33	-0.025(1)
		C23	-0.006(2)
		C13	-0.004(2)
		C12	-0.011(1)
		C44	-0.014(0)
		C55	-0.016(0)
		C66	-0.015(0)
		KS	-0.011(5)
		KT	-0.013(7)
		G	-0.011(4)
		bS (×10-7)	4.2(13)
		bT (×10-7)	5.0(28)
		ba (×10-7)	0.5(7)
		bb (×10-7)	1.6(7)
		bc (×10-7)	2.1(8)
		VP	-0.00031(12)
		VS	-0.00023(10)

## Sheet: Table ST3
		Supplementary Table 3:
		Sound wave velocity anisotropy, minimum and maximum sound velocities of topaz compared to other hydrous aluminosilicate minerals and major mantle mineral phases
			VPmax	VPmin	AVP	VS1max	VS1min	VS2max	VS2min	AVS	Reference
			%
		Olivine	9.9	7.7	24.5	5.5	4.9	4.9	4.4	18.3	39
		Pyrope	9.1	9.1	0.6	5.2	5.1	5.2	5.1	1.3	40
		Andalucite	11	8.6	24.3	6.1	5.4	5.9	5.2	12.9	43
		Diaspore	10.8	8.6	22.5	6.3	5.7	6	5.4	12.5	38
		Corundum	11.3	10.4	8.4	7	6.1	6.8	5.8	19.1	37
		Quartz	7.1	5.3	28.2	5.2	3.7	4.7	3.3	43.8	35
		Topaz-OH	10.3	9.2	11.3	6	5.6	5.9	5.4	8.4	11
		Topaz(F,OH)	10.2	9	12	6.2	5.7	6.1	5.2	12.9	this study

## Sheet: Table ST4
		Supplementary Table 4:
		Temperature derivative of the sound wave velocities of topaz compared to olivine, pyrope, quartz and corundum.
		Mineral	dVP/dT	dVS/dT	Reference
			[10-4 km/s/K]	[10-4 km/s/K]
		Olivine	-5.2	-3.6	39
		Pyrope	-1.6	-1.1	40
		Quartz*	-6.3	-0.5	35
		Corundum	-4.6	-3.9	37
		Topaz(F,OH)	-3.1	-2.3	this study
		*temperature range of 292-715 K is considered to determine the temperature derivatives for quartz since it undergoes a displacive transition
